# Supplementary material for: Physical activity affects DNA methylation-derived inflammation markers in a community-based Parkinson's disease study
Source: Brain Behav Immun Health. 2025 May 22;46:101014. doi: 10.1016/j.bbih.2025.101014 (PMC12159956; doi:10.1016/j.bbih.2025.101014)
Supplement: Multimedia component 1 [file mmc1.xlsx]

## Sheet: 0-1.Summary
Number	Table name	Short description	N	Note
TableS-1	Inflam_list	A summary for all included inflammation markers in the PEG population
TableS-2	PCA_loadings	A summary of the PCA of 22 DNAm proxies and their corresponding loadings	555	The top 7 PCs accounted for >80% of data variance
TableS-3	Stren_PC5_corr	Spearman correlations between strenuous MET-hr/wk and significant loadings within PC 5
FigureS-1	Flowchart	A summary flowchart of the proxies creation and selection process
FigureS-2	CellComp_compare	Associations between physical activity and estimated peripheral immune cell composition	555	Mann-Whitney U test
FigureS-3	NonZero_plots	Quadratic association between MET scores and PC scores among participants with non-zero score (complete)	248/407/429	Quadratic term

## Sheet: TableS-1.Inflam_list
Molecule name	Abbreviation/ alternative names (for the encoded gene and molecule)	Key functions/features	ref.	ref.2	ref.3	ref.4
C–C motif chemokine-11	CCL-11	Involves in allergic reaction; facilitates leukocyte migration and trafficking; a direct role in neuroendocrine function, neurotransmission and neurodegeneration within the CNS	NCBI-Gene	Ivanovska et al., 2020
CD6	CD6	Important for continuation of T cell activation and inhibition; related to increased severity of autoimmune inflammation in psoriasis	NCBI-Gene	Meyer & Kofler, 2018
C-X-C motif chemokine ligand 10	CXCL10; C7; IFI10; INP10; IP-10; crg-2; mob-1; SCYB10; gIP-10	Binding of this protein to CXCR3 results in pleiotropic effects, including stimulation of monocytes, natural killer and T-cell migration, and modulation of adhesion molecule expression	NCBI-Gene	Kameda et al., 2020	Zhou et al., 2023
C-X-C motif chemokine ligand 11	CXCL11; IP9; H174; IP-9; b-R1; I-TAC; SCYB11; SCYB9B	A chemokine that may be invloved in inducing INF-gamma	NCBI-Gene	Kameda et al., 2020	Zhou et al., 2023
C-X-C motif chemokine ligand 9	CXCL9	Inhibits tumour growth and drives anti-PD-L1 therapy in ovarian cancer; elevated transcripts of the immunostimulatory chemokines CXCL9, CXCL10, and CXCL11 were associated with increased inflammation	NCBI-Gene	Kameda et al., 2020	Zhou et al., 2023
C-reactive protein	CRP	Reacts to acute/chronic inflammation; some indication of decrease by excercise intervention; measure derived from GrimAge2	NCBI-Gene	Bogaty et al., 2013	Ansar & Ghosh, 2016	Sporston & Ashworth, 2018
Extracellular newly identified receptor for advanced glycation end-products binding protein	EN-RAGE; S100A12; calgranulin C	Increases in patients with neurodegenerative diseases or atherosclerosis; may be involved in specific calcium-dependent signal transduction pathways	Kalousová et al., 2012	Ligthart et al., 2014	Wu et al., 2020
Fc receptor like 2	FCRL2; IFGP4; IRTA4; SPAP1; CD307b; SPAP1A; SPAP1B; SPAP1C	May be a prognostic marker for chronic lymphocytic; exclusively expressed by B cells; inhibits B cell receptor-mediated activation (regulates B cell activity)	NCBI-Gene	Jackson et al., 2010
Fibroblast growth factor 21	FGF21	A secreted endocrine factor that functions as a major metabolic regulator; stimulates the uptake of glucose in adipose tissue; inhibits obesity-related low-grade inflammation	NCBI-Gene	Wang et al., 2019	Li et al., 2022
Granulocyte colony-stimulating factor/colony-stimulating factor 3	G-CSF; GCSF; CSF3; CSF3OS; C17orf33	A member of the IL-6 superfamily; controls the production, differentiation, and function of granulocytes; G-CSF deficiency protects mice from acute and chronic arthritis	NCBI-Gene	Lawlor wt al., 2004	Olofsen et al., 2023
Myostatin	GDF8; MSLHP	Negatively regulates skeletal muscle cell proliferation and differentiation; TNF-α increased myostatin expression & muscle cells exposed to myostatin stimulated IL-6 production	NCBI-Gene	Zhang et al., 2011	Murillo-Saich et al., 2021
Granzyme A	GZMA; HFSP; CTLA3	A proinflammatory protease that induces monocyte/macrophages to express proinflammatory cytokines; may inhibit viral replication and reactivation in cell death–independent manners	NCBI-Gene	Pardo et al., 2009	Garzón-Tituaña et al., 2021	de Jong et al., 2021
Hepatocyte growth factor	HGF; SF; HGFB; HPTA; F-TCF; DFNB39	Reproted to prevent and attenuate disease progression by influencing multiple pathophysiological processes involved in inflammatory and immune response	NCBI-Gene	Kusunoki et al., 2014	Molnarfi et al., 2015
Interleukin 18 receptor 1	IL18R1;CD218a; IL18RA; IL1RRP; CDw218a; IL-1Rrp; IL-18Ralpha; IL18Ralpha2; IL-18R-alpha	Cytokine receptor that belongs to the IL-1 receptor family; TFN-alpha and IL12 are reported to induce the expression of this receptor in NK and T cells.	NCBI-Gene	Dinarello, 1999	Boraschi & Tagliabue, 2006
Interleukin-6	IL-6; CDF; HGF; HSF; BSF2; BSF-2; IFNB2; IFN-beta-2	Regulates inflammation and the maturation of B cells; elevate acute & chronic inflammation	NCBI-Gene	Gabay, 2006	Jefferson et al., 2007	Scalzo et al., 2010
Iron regulated transporter 2	IRT2; ATIRT2; T16H5.40; T16H5_40	Iron is tightly regulated to provide an essential nutrient that is involved in oxygen delivery, metabolism and redox regulation while inhibits the generation of ROS	NCBI-Gene	Wessling-Resnick, 2011	Cronin et al., 2019	Mu et al., 2021
Matrilin 3	MATN3; HOA; OS2; EDM5; DIPOA; OADIP; SEMDBCD	Mutations in this gene result in multiple epiphyseal dysplasia; induces IL-1Ra and down-regulates osteoarthritis-associated matrix-degrading proteinases in chondrocytes	NCBI-Gene	Jayasuriya et al., 2012	Li et al., 2020
Neutral ceramidase	nCDase	Essential in the synthesis of sphingolipids; primarily localized to the plasma membrane; expressed in the small intestine and colon; potential inhibition of colon carcinogenesis	Coant & Hannun, 2018
Membrane metalloendopeptidase; neprilysin	MME; NEP; SFE; CD10; CALLA; CMT2T; SCA43	A common acute lymphocytic leukemia antigen and is present on leukemic cells of pre-B phenotype, which represent 85% of cases of ALL; related to degradation of A-beta	NCBI-Gene	Ries et al., 2016	Nachun et al., 2018
Oncostatin M	OSM	A part of the IL-6 cytokine family; regulates the production of IL-6, granulocyte-colony stimulating factor and granulocyte-macrophage colony stimulating factor in intestine.	NCBI-Gene	West et al., 2017	Li et al., 2020
Sialic acid binding Ig like lectin 1	SN; CD169; SIGLEC-1	Involved in mediating cell-cell interactions; plays an important role in multiple human diseases and bacterial, viral infections, and potentially neuroinflammation	NCBI-Gene	Ostendorf et al., 2021
Activin A receptor like type 1	ACVR1; HHT; ALK1; HHT2; ORW2; SKR3; ALK-1; TSR-I; ACVRLK1	A type I cell-surface receptor for the TGF-beta superfamily of ligands; abnormal activity causes a proinflammatory state via increased NF-κB and p38MAPK activity	NCBI-Gene	Barruet et al., 2018	Matsuo et al., 2021
Sphingomyelin phosphodiesterase 1	SMPD1; ASM; NPD; ASMASE	A lysosomal acid sphingomyelinase that converts sphingomyelin to ceramide; deficiency in it leads to the accumulation of varying degrees of sphingomyelin.	NCBI-Gene	Chung et al., 2016	Shi et al., 2018	Pinto et al., 2021
Transforming growth factor alpha	TGFA	A ligand for the epidermal growth factor receptor & activates a signaling for cell proliferation, differentiation/development; may be involved in fibrosis/neoplastic transformation	NCBI-Gene	Calafat et al., 1997
Tumor necrosis factor B	TNFB	Induces cell apoptosis upon binding to TNFR1, but it induces inflammatory responses by activating NF-kB nuclear protein upon binding to TNFR2	NCBI-Gene	Laddha et al., 2013	Buhrmann et al., 2013
TNF superfamily member 14	TNFSF14; LIGHT; LTg; CD258; HVEML	A member of the TNF superfamily; plays an important role in protection from inflammation in mouse of colitis; stimulates the proliferation of T cells, and trigger apoptosis of tumor cells.	NCBI-Gene	Giles et al., 2018	Fan et al., 2021	Schranz et al., 2021
Vascular endothelial growth factor A	VEGFA; VPF; VEGF; MVCD1; L-VEGF	Induces proliferation/migration of vascular endothelial cells & is essential for physiological/ pathological angiogenesis; overexpression in the brain contributes to BBB breakdown	NCBI-Gene	Proescholdt et al., 1999	Angelo & Kurzrock, 2007	Scaldaferri et al., 2009

## Sheet: TableS-2.PCA_loadings
Methylation proxies (# of marker=22)
		PC1	PC2	PC3	PC4	PC5	PC6	PC7
% explained by each PC		33.2	18.7	8.4	6.9	5.7	4.6	4.3
Fibroblast growth factor 21	FGF-21	-0.195013	-0.0148579	-0.00944447	-0.0693625	-0.366473	-0.259965	0.157667
Hepatocyte growth factor	HGF	-0.360956	0.0127291	0.00786897	-0.0143082	0.0025839	0.0235375	-0.0567629
TNF superfamily member 14	TNFSF14	-0.348563	0.00833424	0.0648214	0.0215333	0.137381	0.107641	0.15126
Interleukin-6	IL-6	-0.354042	0.011235	-0.0245468	-0.0706654	-0.0531778	-0.0841433	-0.151541
Fc receptor like 2	FcRL2	0.0265413	0.136867	0.515936	0.223065	0.175523	-0.251536	0.0235194
C-X-C motif chemokine ligand 9	CXCL9	-0.00300963	0.466397	-0.178968	0.0209162	0.126287	0.00226569	-0.017857
C-X-C motif chemokine ligand 10	CXCL10	0.0135491	0.464943	-0.182101	0.0189773	0.106584	-0.0184876	0.00276164
C-X-C motif chemokine ligand 11	CXCL11	-0.00593635	0.464116	-0.172982	0.0229335	0.125854	-0.0310071	-0.0231226
C-reactive protein	CRP	-0.0170861	0.0693672	-0.0608196	0.571058	-0.390895	0.119495	0.104524
Extracellular newly identified receptor for advanced glycation end-products binding protein	EN-RAGE	-0.179597	-0.12401	-0.101675	0.44955	0.287819	0.212083	0.254753
Myostatin	GDF8	-0.00908125	-0.107126	-0.380234	-0.114713	0.199132	0.0334151	-0.0565321
Granzyme A	GZMA	0.0302303	0.1874	0.144556	-0.510172	-0.259842	0.245157	0.0615918
Sialic acid binding Ig like lectin 1	SIGLEC1	0.00721779	0.420177	-0.133286	0.101311	-0.0357048	-0.0837156	-0.0758003
CD6	CD6	-0.00517243	0.179846	0.265093	-0.176718	0.175639	0.391088	0.531216
Activin A receptor like type 1	SKR3	-0.340104	0.0277785	-0.0471161	-0.0827748	-0.0597019	-0.109867	-0.134355
Transforming growth factor alpha	TGFA	-0.351276	-0.00847219	-0.0481614	0.142939	0.0408484	0.025894	-0.047379
C–C motif chemokine-11	CCL11	-0.353894	0.00648017	-0.0414151	-0.081151	-0.0602915	-0.0747558	-0.145983
Granulocyte colony-stimulating factor	G-CSF	-0.0162298	0.161966	0.157087	0.172861	-0.55999	0.33289	-0.0499277
Tumor necrosis factor B	TNFB	0.0574412	0.15374	0.453714	0.0818892	0.0616316	-0.446184	-0.0868963
Vascular endothelial growth factor A	VEGFA	-0.299552	0.067908	0.108982	-0.128777	-0.045171	0.0219551	-0.050991
Neutral ceramidase	nCDase	-0.0210304	-0.0179953	-0.263291	-0.0816323	-0.203633	-0.485181	0.684339
Oncostatin M	OSM	-0.303712	0.0147993	0.219555	-0.0401623	0.159176	0.0638492	0.17703

## Sheet: TableS-3.Stren_PC5_corr
Spearman correlations between strenuous MET-hr/wk and significant loadings within PC 5
	ρ	p-value
CRP Residuals	-0.113843	0.00726055
G-CSF	-0.0650913	0.125617

## Sheet: FigureS-2.CellComp_compare
Houseman innume cell composition estimates (# of cell types=6)
